# Supplementary material for: Revalorization of Microalgae Biomass for Synergistic Interaction and Sustainable Applications: Bioplastic Generation
Source: Mar Drugs. 2022 Sep 25;20(10):601. doi: 10.3390/md20100601 (PMC9605595; doi:10.3390/md20100601)
Supplement: Supplementary file 1 [file marinedrugs-20-00601-s001.zip]

Archive with 1 entries (1 files):
- marinedrugs-1898177-supplementary.pdf
